# Supplementary material for: Antimicrobial Resistance, Virulence Genes, and Biofilm Formation Capacity Among Enterococcus species From Yaks in Aba Tibetan Autonomous Prefecture, China
Source: Front Microbiol. 2020 Jun 12;11:1250. doi: 10.3389/fmicb.2020.01250 (PMC7304059; doi:10.3389/fmicb.2020.01250)
Supplement: Supplementary file 1 [file Data_Sheet_1.zip]

Archive with 3 entries (3 files):
- Data Sheet 1.docx
- Table S4.XLSX
- Table S5.XLSX
