# Supplementary material for: Antimicrobial Resistance, Virulence Genes, and Biofilm Formation Capacity Among Enterococcus species From Yaks in Aba Tibetan Autonomous Prefecture, China
Source: Front Microbiol. 2020 Jun 12;11:1250. doi: 10.3389/fmicb.2020.01250 (PMC7304059; doi:10.3389/fmicb.2020.01250)
Supplement: Supplementary file 1 [file Data_Sheet_1.zip › Table S4.XLSX]

## Sheet: Sheet1
Table S4 shows that phenotypic and genotypic patterns of the antimicrobial resistance detected in the isolates.
Isolate Code	Enterococcus spp.	Tetracycline		Erythromycin		Chloramphenicol		Ciprofloxacin		Linezolid		Vancomycin
		Resistance phenotype	Resistance gene	Resistance phenotype	Resistance gene	Resistance phenotype	Resistance gene	Resistance phenotype	Resistance gene	Resistance phenotype	Resistance gene	Resistance phenotype	Resistance gene
EY-1	Enterococcus faecalis	–	–	–	–	–	–	–	–	Resistant	–	–	–
EY-2	Enterococcus faecalis	–	–	–	–	–	–	Resistant	–	–	–	–	–
EY-3	Enterococcus faecalis	–	–	–	–	–	–	–	–	–	–	–	–
EY-4	Enterococcus faecalis	–	–	–	–	–	–	–	–	–	–	–	–
EY-5	Enterococcus faecalis	–	–	–	–	–	–	Resistant	–	–	–	Resistant	–
EY-6	Enterococcus faecalis	Resistant	tetM-tetL	Resistant	ermB	–	–	–	–	Resistant	optrA	–	–
EY-7	Enterococcus faecalis	Resistant	tetM-tetL	Resistant	ermA-ermB	Resistant	cat	–	–	–	–	–	–
EY-8	Enterococcus faecalis	Resistant	tetM-tetL	Resistant	ermB	–	–	–	–	Resistant	optrA	Resistant	–
EY-9	Enterococcus faecalis	–	–	–	–	–	–	–	–	–	–	–	–
EY-10	Enterococcus faecalis	–	–	–	–	–	–	–	–	–	–	–	–
EY-11	Enterococcus faecalis	Resistant	tetM-tetL	–	–	–	–	Resistant	–	–	–	–	–
EY-12	Enterococcus faecalis	Resistant	tetM	Resistant	ermA-ermB	Resistant	cat	–	–	–	–	–	–
EY-13	Enterococcus faecalis	Resistant	tetM-tetL	Resistant	ermB	Resistant	–	–	–	–	–	–	–
EY-14	Enterococcus faecalis	–	–	–	–	–	–	Resistant	–	Resistant	–	–	–
EY-15	Enterococcus faecalis	–	–	–	–	–	–	–	–	–	–	–	–
EY-16	Enterococcus faecalis	Resistant	tetM-tetL	–	–	Resistant	cat	Resistant	–	–	–	Resistant	–
EY-17	Enterococcus faecalis	Resistant	tetM-tetL	Resistant	ermA-ermB	Resistant	cat	–	–	–	–	–	–
EY-18	Enterococcus faecalis	Resistant	tetM	–	–	Resistant	cat	Resistant	–	–	–	–	–
EY-19	Enterococcus faecalis	Resistant	tetA-tetM	Resistant	ermB	Resistant	cat	–	–	–	–	–	–
EY-20	Enterococcus faecalis	Resistant	tetM-tetL	–	–	–	–	Resistant	–	–	–	–	–
EY-21	Enterococcus faecalis	Resistant	tetM-tetL	Resistant	ermB	Resistant	cat	–	–	–	–	–	–
EY-22	Enterococcus faecalis	Resistant	tetM-tetL	–	–	Resistant	cat	Resistant	–	–	–	–	–
EY-23	Enterococcus faecalis	Resistant	tetM-tetL	Resistant	ermB	–	–	–	–	–	–	–	–
EY-24	Enterococcus faecalis	–	–	–	–	–	–	–	–	–	–	–	–
EY-25	Enterococcus faecalis	Resistant	tetM-tetL	–	–	Resistant	cat	Resistant	–	–	–	–	–
EY-26	Enterococcus faecalis	Resistant	tetM-tetL	Resistant	ermA-ermB	Resistant	cat	–	–	–	–	Resistant	–
EY-27	Enterococcus faecalis	Resistant	tetM-tetL	–	–	–	–	Resistant	–	Resistant	optrA	–	–
EY-28	Enterococcus faecalis	–	–	–	–	–	–	–	–	–	–	–	–
EY-29	Enterococcus faecalis	Resistant	tetM-tetL	Resistant	ermA-ermB	Resistant	cat	–	–	–	–	Resistant	–
EY-30	Enterococcus faecalis	Resistant	tetM-tetL	–	–	–	–	Resistant	–	–	–	–	–
EY-31	Enterococcus faecalis	Resistant	tetM-tetL	–	–	Resistant	cat	Resistant	–	Resistant	–	–	–
EY-32	Enterococcus faecalis	–	–	–	–	Resistant	cat	–	–	Resistant	–	–	–
EY-33	Enterococcus faecalis	Resistant	tetA	–	–	–	–	–	–	–	–	–	–
EY-34	Enterococcus faecalis	Resistant	tetM-tetL	Resistant	ermA-ermB	Resistant	–	–	–	–	–	–	–
EY-35	Enterococcus faecalis	Resistant	tetM-tetL	Resistant	ermB	–	–	–	–	–	–	–	–
EY-36	Enterococcus faecalis	–	–	–	–	–	–	–	–	–	–	–	–
EY-37	Enterococcus faecalis	Resistant	tetM-tetL	Resistant	ermB	–	–	–	–	Resistant	optrA	Resistant	–
EY-38	Enterococcus faecalis	–	–	–	–	–	–	Resistant	–	–	–	–	–
EY-39	Enterococcus faecalis	Resistant	tetM-tetL	–	–	Resistant	cat	Resistant	–	–	–	Resistant	–
EY-40	Enterococcus faecalis	Resistant	tetM-tetL	Resistant	ermB	Resistant	cat	Resistant	–	–	–	–	–
EY-41	Enterococcus faecalis	Resistant	tetM-tetL	Resistant	ermB	Resistant	cat	–	–	–	–	–	–
EY-42	Enterococcus faecalis	Resistant	tetM-tetL	Resistant	ermA-ermB	Resistant	cat	–	–	–	–	–	–
EY-43	Enterococcus faecalis	Resistant	tetM	–	–	Resistant	cat	Resistant	–	–	–	–	–
EY-44	Enterococcus faecalis	–	–	–	–	–	–	–	–	–	–	–	–
EY-45	Enterococcus faecalis	–	–	–	–	–	–	–	–	–	–	–	–
EY-46	Enterococcus faecalis	–	–	–	–	–	–	–	–	–	–	–	–
EY-47	Enterococcus faecalis	Resistant	tetM-tetL	–	–	Resistant	cat	Resistant	–	–	–	Resistant	–
EY-48	Enterococcus faecalis	Resistant	tetM-tetL	Resistant	ermB	Resistant	cat	–	–	–	–	–	–
EY-49	Enterococcus faecalis	Resistant	tetM-tetL	–	–	–	–	Resistant	–	Resistant	–	Resistant	–
EY-50	Enterococcus faecalis	Resistant	tetM-tetL	Resistant	ermA-ermB	–	–	–	–	Resistant	optrA	–	–
EY-51	Enterococcus faecalis	Resistant	tetM-tetL	–	–	Resistant	cat	Resistant	–	–	–	–	–
EY-52	Enterococcus faecalis	–	–	–		–	–	Resistant	–	–	–	Resistant	–
EY-53	Enterococcus faecalis	Resistant	tetM-tetL	Resistant	ermB	Resistant	cat	Resistant	–	–	–	–	–
EY-54	Enterococcus faecalis	Resistant	tetM	–	–	–	–	–	–	–	–	–	–
EY-55	Enterococcus faecalis	Resistant	tetM-tetL	–	–	–	–	Resistant	–	Resistant	–	–	–
EY-56	Enterococcus faecalis	Resistant	tetM	–	–	–	–	–	–	Resistant	–	–	–
EY-57	Enterococcus faecalis	Resistant	tetM-tetL	Resistant	ermA-ermB	Resistant	cat	–	–	–	–	–	–
EY-58	Enterococcus faecalis	Resistant	tetM-tetL	Resistant	ermB	Resistant	cat	Resistant	–	Resistant	optrA	–	–
EY-59	Enterococcus faecalis	Resistant	tetM-tetL	Resistant	ermA-ermB	Resistant	cat	–	–	–	–	–	–
EY-60	Enterococcus faecalis	Resistant	tetM-tetL	Resistant	ermB	–	–	Resistant	–	–	–	–	–
EY-61	Enterococcus faecalis	Resistant	tetM-tetL	Resistant	ermA-ermB	–	–	–	–	Resistant	–	–	–
EY-62	Enterococcus faecalis	Resistant	tetM-tetL	Resistant	ermA-ermB	–	–	–	–	–	–	–	–
EY-63	Enterococcus faecalis	Resistant	tetM-tetL	–	–	–	–	–	–	–	–	–	–
EY-64	Enterococcus faecalis	Resistant	tetM-tetL	Resistant	ermB	Resistant	cat	–	–	–	–	–	–
EY-65	Enterococcus faecalis	Resistant	tetM-tetL	–	–	–	–	–	–	–	–	–	–
EY-66	Enterococcus faecalis	Resistant	tetM-tetL	Resistant	ermB	Resistant	–	–	–	–	–	–	–
EY-67	Enterococcus faecalis	Resistant	tetM-tetL	Resistant	ermB	Resistant	–	–	–	–	–	–	–
EY-68	Enterococcus faecalis	Resistant	tetM	–	–	–	–	–	–	–	–	–	–
EY-69	Enterococcus faecalis	Resistant	tetM-tetL	Resistant	ermA	Resistant	cat	–	–	–	–	–	–
EY-70	Enterococcus faecalis	Resistant	tetA	–	–	–	–	–	–	–	–	–	–
EY-71	Enterococcus faecalis	–	–	–	–	–	–	–	–	–	–	–	–
EY-72	Enterococcus faecalis		–	–	–	–	–	–	–	–	–	–	–
EY-73	Enterococcus faecalis	Resistant	tetM-tetL	–	–	Resistant	cat	Resistant	–	–	–	–	–
EY-74	Enterococcus faecalis	Resistant	tetA	–	–	–	–	–	–	–	–	–	–
EY-75	Enterococcus faecalis	–	–	–	–	–	–	–	–	–	–	–	–
EY-76	Enterococcus faecalis		–	–	–	–	–	–	–	–	–	–	–
EY-77	Enterococcus faecalis	Resistant	tetM	Resistant	ermB	–	–	–	–	–	–	–	–
EY-78	Enterococcus faecalis	Resistant	tetM-tetL	Resistant	ermA-ermB	Resistant	cat	–	–	Resistant	–	–	–
EY-79	Enterococcus faecalis	Resistant	tetM-tetL	Resistant	ermB	–	–	–	–	–	–	–	–
EY-80	Enterococcus faecalis	Resistant	tetM-tetL	–	–	–	–	–	–	Resistant	optrA	–	–
EY-81	Enterococcus faecalis	–	–	–	–	–	–	–	–	–	–	–	–
EY-82	Enterococcus faecalis	Resistant	tetM-tetL	Resistant	ermB	Resistant	cat	–	–	–	–	–	–
EY-83	Enterococcus faecalis	–	–	–	–	–	–	–	–	–	–	–	–
EY-84	Enterococcus faecalis	Resistant	tetM-tetL	Resistant	ermB	Resistant	cat	–	–	–	–	–	–
EY-85	Enterococcus faecalis	Resistant	tetM-tetL	Resistant	ermA-ermB	Resistant	cat	Resistant	–	–	–	–	–
EY-86	Enterococcus faecalis	Resistant	tetM-tetL	–	–	Resistant	cat	Resistant	–	–	–	–	–
EY-87	Enterococcus faecalis	Resistant	tetM-tetL	Resistant	ermA-ermB	–	–	–	–	Resistant	optrA	–	–
EY-88	Enterococcus faecalis	Resistant	tetM-tetL	Resistant	ermA-ermB	–	–	–	–	Resistant	optrA	–	–
EY-89	Enterococcus faecalis	Resistant	tetM-tetL	Resistant	ermA-ermB	Resistant	cat	Resistant	–	Resistant	optrA	Resistant	–
EY-90	Enterococcus faecalis	Resistant	tetM-tetL	Resistant	ermB	Resistant	cat	Resistant	–	–	–	–	–
EY-91	Enterococcus faecalis	–	–	–	–	–	–	–	–	–	–	–	–
EY-92	Enterococcus faecalis	Resistant	tetM-tetL	Resistant	ermB	Resistant	cat	Resistant	–	–	–	–	–
EY-93	Enterococcus faecalis	Resistant	tetM-tetL	Resistant	ermB	Resistant	cat	Resistant	–	–	–	–	–
EY-94	Enterococcus faecalis	Resistant	tetM-tetL	Resistant	ermA-ermB	Resistant	cat	Resistant	–	–	–	–	–
EY-95	Enterococcus faecalis	Resistant	tetM-tetL	Resistant	ermA-ermB	Resistant	cat	Resistant	–	–	–	–	–
EY-96	Enterococcus faecalis	Resistant	tetM	Resistant	ermB	Resistant	–	Resistant	–	–	–	–	–
EY-97	Enterococcus faecalis	Resistant	tetM-tetL	Resistant	ermB	Resistant	cat	Resistant	–	–	–	–	–
EY-98	Enterococcus faecalis	Resistant	tetM-tetL	–	–	Resistant	cat	Resistant	–	–	–	–	–
EY-99	Enterococcus faecalis	Resistant	tetM-tetL	Resistant	ermB	Resistant	cat	–	–	–	–	–	–
EY-100	Enterococcus faecalis	Resistant	tetM-tetL	Resistant	ermB	Resistant	cat	Resistant	–	–	–	–	–
EY-101	Enterococcus faecalis	–	–	–	–	–	–	Resistant	–	–	–	–	–
EY-102	Enterococcus faecalis	Resistant	tetM-tetL	Resistant	ermB	Resistant	cat	Resistant	–	–	–	–	–
EY-103	Enterococcus faecalis	Resistant	tetM	–	–	Resistant	cat	–	–	–	–	–	–
EY-104	Enterococcus faecalis	Resistant	tetA-tetM-tetL	–	–	–	–	–	–	–	–	Resistant	–
EY-105	Enterococcus faecalis	Resistant	tetM-tetL	Resistant	ermB	Resistant	cat	Resistant	–	–	–	–	–
EY-106	Enterococcus faecalis	Resistant	tetM-tetL	–	–	–	–	Resistant	–	–	–	–	–
EY-107	Enterococcus faecalis	Resistant	tetM-tetL	–	–	Resistant	cat	Resistant	–	–	–	–	–
EY-108	Enterococcus faecalis	Resistant	tetM-tetL	Resistant	ermB	Resistant	cat	Resistant	–	–	–	–	–
EY-109	Enterococcus faecalis	Resistant	tetM	–	–	–	–	–	–	–	–	–	–
EY-110	Enterococcus faecalis	–	–	–	–	–	–	–	–	–	–	–	–
EY-111	Enterococcus faecalis	Resistant	tetM-tetL	Resistant	ermA-ermB	Resistant	cat	Resistant	–	–	–	Resistant	–
EY-112	Enterococcus faecalis	Resistant	tetM-tetL	Resistant	ermA-ermB	Resistant	–	Resistant	–	–	–	–	–
EY-113	Enterococcus faecalis	Resistant	tetM-tetL	–	–	–	–	–	–	–	–	–	–
EY-114	Enterococcus faecalis	Resistant	tetM	–	–	–	–	–	–	–	–	–	–
EY-115	Enterococcus faecalis	Resistant	tetA	–	–	–	–	–	–	–	–	–	–
EY-116	Enterococcus faecalis	Resistant	tetM-tetL	–	–	–	–	–	–	–	–	Resistant	–
EY-117	Enterococcus faecalis	Resistant	tetA	–	–	–	–	–	–	–	–	–	–
EY-118	Enterococcus faecalis	Resistant	tetM-tetL	–	–	–	–	–	–	–	–	–	–
EY-119	Enterococcus faecalis	Resistant	tetM	–	–	–	–	–	–	–	–	–	–
EY-120	Enterococcus faecalis	Resistant	tetM-tetL	Resistant	ermB	–	–	–	–	–	–	–	–
EY-121	Enterococcus faecalis	Resistant	tetM-tetL	–	–	–	–	–	–	–	–	–	–
EY-122	Enterococcus faecalis	Resistant	tetM-tetL	–	–	–	–	–	–	–	–	–	–
EY-123	Enterococcus faecalis	–	–	–	–	–	–	–	–	–	–	–	–
EY-124	Enterococcus faecalis	Resistant	tetM-tetL	Resistant	ermA-ermB	–	–	–	–	–	–	–	–
EY-125	Enterococcus faecalis	Resistant	tetA	Resistant	ermB	–	–	–	–	–	–	–	–
EY-126	Enterococcus faecalis	–	–	–	–	–	–	–	–	–	–	–	–
EY-127	Enterococcus faecalis	Resistant	tetM-tetL	–	–	Resistant	cat	Resistant	–	–	–	–	–
EY-128	Enterococcus faecalis	Resistant	tetM	Resistant	ermA-ermB	Resistant	cat	Resistant	–	–	–	–	–
EY-129	Enterococcus faecalis	–	–	–	–	–	–	–	–	–	–	–	–
EY-130	Enterococcus faecalis	Resistant	tetM-tetL	Resistant	ermB	Resistant	cat	Resistant	–	–	–	Resistant	–
EY-131	Enterococcus faecalis	Resistant	tetM-tetL	Resistant	ermB	Resistant	cat	Resistant	–	–	–	–	–
EY-132	Enterococcus faecalis	Resistant	tetM-tetL	Resistant	ermB	Resistant	cat	–	–	–	–	–	–
EY-133	Enterococcus faecalis	Resistant	tetM	Resistant	ermA	–	–	–	–	–	–	–	–
EY-134	Enterococcus faecalis	–	–	Resistant	ermB	–	–	–	–	–	–	–	–
EY-135	Enterococcus faecalis	Resistant	tetM	Resistant	ermB	–	–	–	–	–	–	–	–
EY-136	Enterococcus faecalis	–	–	–	–	–	–	–	–	–	–	–	–
EY-137	Enterococcus faecalis	Resistant	tetM-tetL	–	–	–	–	–	–	–	–	–	–
EY-138	Enterococcus faecalis	Resistant	tetA	–	–	–	–	–	–	–	–	–	–
EY-139	Enterococcus faecalis	Resistant	tetM	Resistant	ermB	Resistant	–	–	–	–	–	–	–
EY-140	Enterococcus faecalis	Resistant	tetM	–	–	–	–	–	–	–	–	–	–
EY-141	Enterococcus faecalis	–	–	–	–	–	–	–	–	–	–	–	–
EY-142	Enterococcus faecalis	Resistant	tetA-tetM	–	–	–	–	–	–	–	–	–	–
EY-143	Enterococcus faecalis	–	–	–	–	–	–	–	–	–	–	–	–
EY-144	Enterococcus faecalis	–	–	–	–	–	–	–	–	–	–	–	–
EY-145	Enterococcus faecalis	Resistant	tetM-tetL	Resistant	ermB	Resistant	cat	Resistant	–	–	–	–	–
EY-146	Enterococcus faecalis	Resistant	tetM	Resistant	ermB	–	–	–	–	–	–	–	–
EY-147	Enterococcus faecalis	Resistant	tetM	Resistant	ermB	Resistant	cat	Resistant	–	–	–	–	–
EY-148	Enterococcus faecalis	Resistant	tetM-tetL	Resistant	ermA	Resistant	cat	Resistant	–	–	–	–	–
EY-149	Enterococcus faecalis	Resistant	tetM-tetL	Resistant	ermA-ermB	Resistant	cat	Resistant	–	–	–	–	–
EY-150	Enterococcus faecalis	–	–	–	–	–	–	–	–	–	–	–	–
EY-151	Enterococcus faecalis	Resistant	tetM-tetL	–	–	–	–	–	–	–	–	–	–
EY-152	Enterococcus faecalis	–	–	–	–	–	–	–	–	–	–	–	–
EY-153	Enterococcus faecalis	Resistant	tetM-tetL	Resistant	ermB	Resistant	–	Resistant	–	–	–	–	–
EY-154	Enterococcus faecalis	Resistant	tetM-tetL	Resistant	ermA-ermB	Resistant	cat	Resistant	–	–	–	–	–
EY-155	Enterococcus faecalis	Resistant	tetM-tetL	Resistant	ermB	Resistant	cat	Resistant	–	–	–	–	–
EY-156	Enterococcus faecalis	Resistant	tetM-tetL	Resistant	ermB	Resistant	cat	Resistant	–	–	–	–	–
EY-157	Enterococcus faecalis	Resistant	tetM-tetL	Resistant	ermA	Resistant	cat	–	–	–	–	–	–
EY-158	Enterococcus faecalis	Resistant	tetM-tetL	Resistant	ermB	Resistant	cat	Resistant	–	–	–	–	–
EY-159	Enterococcus faecalis	Resistant	tetM-tetL	Resistant	ermB	Resistant	cat	Resistant	–	–	–	–	–
EY-160	Enterococcus faecalis	Resistant	tetM	Resistant	ermA-ermB	Resistant	cat	Resistant	–	–	–	–	–
EY-161	Enterococcus faecium	Resistant	tetA	Resistant	ermA-ermB	–	–	Resistant	–	–	–	–	–
EY-162	Enterococcus faecium	Resistant	tetM-tetL	–	–	–	–	Resistant	–	–	–	–	–
EY-163	Enterococcus faecium	Resistant	tetB	Resistant	ermA	–	–	–	–	–	–	–	–
EY-164	Enterococcus faecium	Resistant	tetM-tetL	Resistant	ermB	–	–	Resistant	–	–	–	–	–
EY-165	Enterococcus faecium	Resistant	tetM-tetL	Resistant	ermB	–	–	Resistant	–	–	–	–	–
EY-166	Enterococcus faecium	–	–	–	–	–	–	Resistant	–	–	–	–	–
EY-167	Enterococcus faecium	Resistant	tetA	–	–	–	–	Resistant	–	–	–	–	–
EY-168	Enterococcus faecium	Resistant	tetM-tetL	–	–	–	–	Resistant	–	–	–	–	–
EY-169	Enterococcus faecium	–	–	–	–	Resistant	cat	–	–	–	–	–	–
EY-170	Enterococcus faecium	–	–	Resistant	ermA	Resistant	cat	–	–	–	–	–	–
EY-171	Enterococcus faecium	–	–	–	–	Resistant	cat	–	–	–	–	–	–
EY-172	Enterococcus faecium	–	–	–	–	–	–	–	–	–	–	–	–
EY-173	Enterococcus faecium	–	–	–	–	–	–	–	–	–	–	–	–
EY-174	Enterococcus faecium	Resistant	tetM-tetL	–	–	–	–	–	–	–	–	–	–
EY-175	Enterococcus faecium	Resistant	tetM-tetL	Resistant	ermA-ermB	Resistant	cat	Resistant	–	–	–	–	–
EY-176	Enterococcus faecium	Resistant	tetB	–	–	–	–	–	–	–	–	–	–
EY-177	Enterococcus faecium	–	–	–	–	–	–	Resistant	–	–	–	–	–
EY-178	Enterococcus faecium	Resistant	tetA-tetM-tetL	–	–	–	–	Resistant	–	–	–	–	–
EY-179	Enterococcus faecium	–	–	–	–	–	–	–	–	–	–	–	–
EY-180	Enterococcus faecium	–	–	–	–	–	–	Resistant	–	–	–	–	–
EY-181	Enterococcus faecium	Resistant	tetM-tetL	–	–	–	–	–	–	–	–	–	–
EY-182	Enterococcus faecium	–	–	–	–	–	–	–	–	–	–	–	–
EY-183	Enterococcus faecium	Resistant	tetM-tetL	–	–	–	–	Resistant	–	–	–	–	–
EY-184	Enterococcus faecium	–	–	Resistant	ermA-ermB	–	–	Resistant	–	–	–	–	–
EY-185	Enterococcus faecium	–	–	Resistant	ermA	–	–	–	–	–	–	–	–
EY-186	Enterococcus faecium	–	–	–	–	Resistant	cat	Resistant	–	–	–	–	–
EY-187	Enterococcus faecium	–	–		–	Resistant	cat	Resistant	–	–	–	–	–
EY-188	Enterococcus faecium	Resistant	tetM-tetL	Resistant	ermB	–	–	Resistant	–	–	–	–	–
EY-189	Enterococcus faecium	Resistant	tetM-tetL	–	–	–	–	Resistant	–	–	–	–	–
EY-190	Enterococcus faecium	–	–	–	–	Resistant	cat	Resistant	–	–	–	–	–
EY-191	Enterococcus faecium	–	–	–	–	Resistant	cat	–	–	–	–	–	–
EY-192	Enterococcus faecium	–	–	–	–	–	–	–	–	–	–	–	–
EY-193	Enterococcus faecium	Resistant	tetM-tetL	–	–	Resistant	cat	–	–	–	–	–	–
EY-194	Enterococcus faecium	Resistant	tetM	–	–	–	–	–	–	–	–	–	–
EY-195	Enterococcus faecium	–	–	–	–	–	–	Resistant	–	–	–	–	–
EY-196	Enterococcus faecium	Resistant	tetM-tetL	–	–	–	–	Resistant	–	–	–	–	–
EY-197	Enterococcus faecium	–	–	–	–	–	–	–	–	–	–	–	–
EY-198	Enterococcus faecium	Resistant	tetM	–	–	–	–	–	–	–	–	–	–
EY-199	Enterococcus faecium	–	–	–	–	–	–	–	–	–	–	–	–
EY-200	Enterococcus faecium	Resistant	tetM-tetL	Resistant	ermA-ermB	–	–	Resistant	–	–	–	–	–
EY-201	Enterococcus faecium	–	–	–	–	–	–	–	–	–	–	–	–
EY-202	Enterococcus faecium	Resistant	tetB	–	–	Resistant	cat	–	–	–	–	–	–
EY-203	Enterococcus faecium	–	–	–	–	Resistant	cat	–	–	–	–	–	–
EY-204	Enterococcus faecium	Resistant	tetB	–	–	–	–	Resistant	–	–	–	–	–
EY-205	Enterococcus faecium	Resistant	tetM-tetL	–	–	Resistant	cat	–	–	–	–	–	–
EY-206	Enterococcus faecium	Resistant	tetM	–	–	Resistant	cat	Resistant	–	–	–	–	–
EY-207	Enterococcus faecium	–	–	–	–	–	–	–	–	–	–	–	–
EY-208	Enterococcus faecium	–	–	–	–	–	–	–	–	–	–	–	–
EY-209	Enterococcus faecium	–	–	–	–	–	–	–	–	–	–	–	–
EY-210	Enterococcus faecium	–	–	–	–	Resistant	–	–	–	–	–	–	–
EY-211	Enterococcus faecium	–	–	–	–	Resistant	cat	–	–	–	–	–	–
EY-212	Enterococcus faecium	Resistant	tetM	–	–	Resistant	cat	–	–	–	–	–	–
EY-213	Enterococcus faecium	–	–	–	–	Resistant	cat	Resistant	–	–	–	–	–
EY-214	Enterococcus faecium	–	–	–	–	–	–	–	–	–	–	–	–
EY-215	Enterococcus faecium	–	–	–	–	–	–	Resistant	–	–	–	–	–
EY-216	Enterococcus faecium	–	–	–	–	–	–	–	–	–	–	–	–
EY-217	Enterococcus faecium	–	–	–	–	–	–	–	–	–	–	–	–
EY-218	Enterococcus faecium	Resistant	tetM-tetL	Resistant	ermB	–	–	–	–	–	–	–	–
EY-219	Enterococcus faecium	–	–	–	–	–	–	–	–	–	–	–	–
EY-220	Enterococcus faecium	Resistant	tetM-tetL	Resistant	ermB	–	–	–	–	–	–	–	–
EY-221	Enterococcus faecium	–	–	–	–	–	–	–	–	–	–	–	–
EY-222	Enterococcus faecium	Resistant	tetM-tetL	Resistant	ermA	Resistant	cat	Resistant	–	–	–	–	–
EY-223	Enterococcus faecium	–	–	–	–	Resistant	cat	–	–	–	–	–	–
EY-224	Enterococcus faecium	Resistant	tetM-tetL	–	–	–	–	Resistant	–	–	–	–	–
EY-225	Enterococcus faecium	Resistant	tetM-tetL	Resistant	ermA-ermB	Resistant	cat	Resistant	–	–	–	–	–
EY-226	Enterococcus faecium	–	–	–	–	–	–	Resistant	–	–	–	–	–
EY-227	Enterococcus faecium	–	–	–	–	Resistant	cat	–	–	–	–	–	–
EY-228	Enterococcus faecium	–	–	–	–	–	–	–	–	–	–	–	–
EY-229	Enterococcus faecium	Resistant	tetM-tetL	Resistant	ermA-ermB	–	–	Resistant	–	–	–	–	–
EY-230	Enterococcus faecium	Resistant	tetM-tetL	Resistant	ermB	–	–	Resistant	–	–	–	–	–
EY-231	Enterococcus faecium	Resistant	tetB	–	–	–	–	Resistant	–	–	–	–	–
EY-232	Enterococcus faecium	–	–	–	–	–	–	–	–	–	–	–	–
EY-233	Enterococcus faecium	Resistant	tetM-tetL	–	–	–	–	–	–	Resistant	–	–	–
EY-234	Enterococcus faecium	Resistant	tetM-tetL	Resistant	ermB	–	–	–	–	–	–	–	–
EY-235	Enterococcus faecium	Resistant	tetB	–	–	–	–	Resistant	–	–	–	–	–
EY-236	Enterococcus faecium	–	–	–	–	–	–	–	–	–	–	–	–
EY-237	Enterococcus faecium	Resistant	tetM-tetL	Resistant	ermB	–	–	–	–	–	–	–	–
EY-238	Enterococcus faecium	–	–	–	–	–	–	–	–	–	–	–	–
EY-239	Enterococcus faecium	Resistant	tetM-tetL	–	–	–	–	Resistant	–	–	–	–	–
EY-240	Enterococcus faecium	Resistant	tetM-tetL	Resistant	ermA	–	–	–	–	–	–	–	–
EY-241	Enterococcus faecium	Resistant	tetA	–	–	–	–	Resistant	–	–	–	–	–
EY-242	Enterococcus faecium	–	–	–	–	–	–	–	–	Resistant	–	–	–
EY-243	Enterococcus faecium	Resistant	tetM-tetL	Resistant	ermA-ermB	–	–	–	–	–	–	–	–
EY-244	Enterococcus faecium	Resistant	tetM-tetL	Resistant	ermB	–	–	–	–	Resistant	–	–	–
EY-245	Enterococcus faecium	Resistant	tetM-tetL	Resistant	ermA-ermB	–	–	–	–	–	–	–	–
EY-246	Enterococcus faecium	Resistant	tetM-tetL	–	–	–	–	Resistant	–	–	–	–	–
EY-247	Enterococcus faecium	Resistant	tetM-tetL	–	–	–	–	–	–	–	–	–	–
EY-248	Enterococcus faecium	Resistant	tetM-tetL	–	–	–	–	–	–	–	–	–	–
EY-249	Enterococcus faecium	Resistant	tetA-tetM	Resistant	ermA	–	–	–	–	–	–	–	–
EY-250	Enterococcus faecium	Resistant	tetM-tetL	Resistant	ermB	–	–	–	–	–	–	–	–
EY-251	Enterococcus faecium	Resistant	tetB	–	–	–	–	–	–	Resistant	–	–	–
EY-252	Enterococcus faecium	–	–	–	–	–	–	–	–	–	–	–	–
EY-253	Enterococcus faecium	Resistant	tetM	Resistant	ermA	–	–	Resistant	–	–	–	–	–
EY-254	Enterococcus faecium	Resistant	tetM-tetL	–	–	–	–	–	–	Resistant	–	–	–
EY-255	Enterococcus faecium	Resistant	tetA-tetM	–	–	–	–	Resistant	–	Resistant	–	–	–
EY-256	Enterococcus faecium	Resistant	tetM-tetL	–	–	–	–	Resistant	–	–	–	–	–
EY-257	Enterococcus faecium	Resistant	tetM	Resistant	ermA-ermB	–	–	–	–	Resistant	–	–	–
EY-258	Enterococcus faecium	Resistant	tetM-tetL	Resistant	ermA	–	–	Resistant	–	–	–	–	–
EY-259	Enterococcus faecium	Resistant	tetM-tetL	Resistant	ermB	–	–	–	–	Resistant	–	–	–
EY-260	Enterococcus faecium	Resistant	tetM-tetL	Resistant	ermA	–	–	Resistant	–	Resistant	–	–	–
EY-261	Enterococcus faecium	–	–	–	–	–	–	–	–	Resistant	–	–	–
EY-262	Enterococcus faecium	Resistant	tetM-tetL	–	–	–	–	Resistant	–	–	–	–	–
EY-263	Enterococcus faecium	Resistant	tetM-tetL	Resistant	ermA-ermB	Resistant	cat	Resistant	–	–	–	–	–
EY-264	Enterococcus faecium	Resistant	tetM-tetL	–	–	Resistant	cat	Resistant	–	–	–	–	–
EY-265	Enterococcus faecium	Resistant	tetM-tetL	Resistant	ermA	–	–	Resistant	–	–	–	–	–
EY-266	Enterococcus faecium	Resistant	tetM-tetL	–	–	–	–	Resistant	–	Resistant	optrA	–	–
EY-267	Enterococcus faecium	Resistant	tetM-tetL	Resistant	ermA	–	–	Resistant	–	–	–	–	–
EY-268	Enterococcus faecium	Resistant	tetM-tetL	Resistant	ermA-ermB	–	–	–	–	–	–	–	–
EY-269	Enterococcus faecium	Resistant	tetM-tetL	–	–	–	–	Resistant	–	–	–	–	–
EY-270	Enterococcus faecium	Resistant	tetA	Resistant	ermA-ermB	–	–	–	–	–	–	–	–
EY-271	Enterococcus faecium	Resistant	tetM-tetL	–	–	–	–	Resistant	–	–	–	–	–
EY-272	Enterococcus faecium	Resistant	tetM-tetL	Resistant	ermA	–	–	–	–	Resistant	–	–	–
EY-273	Enterococcus faecium	Resistant	tetM-tetL	Resistant	ermA-ermB	–	–	–	–	Resistant	–	–	–
EY-274	Enterococcus faecium	Resistant	tetA	–	–	–	–	Resistant	–	–	–	–	–
EY-275	Enterococcus faecium	Resistant	tetM-tetL	–		–	–	–	–	–	–	–	–
EY-276	Enterococcus faecium	Resistant	tetM-tetL	Resistant	ermB	–	–	Resistant	–	–	–	–	–
EY-277	Enterococcus faecium	Resistant	tetA	Resistant	ermA-ermB	–	–	–	–	–	–	–	–
EY-278	Enterococcus faecium	Resistant	tetB	–	–	–	–	–	–	–	–	–	–
EY-279	Enterococcus faecium	Resistant	tetM-tetL	Resistant	ermB	–	–	–	–	–	–	–	–
EY-280	Enterococcus faecium	Resistant	tetM-tetL	–	–	–	–	–	–	–	–	–	–
EY-281	Enterococcus faecium	Resistant	tetA	Resistant	ermB	–	–	–	–	–	–	–	–
EY-282	Enterococcus faecium	Resistant	tetM-tetL	–	–	Resistant	–	–	–	Resistant	optrA	–	–
EY-283	Enterococcus faecium	Resistant	tetM-tetL	Resistant	ermB	–	–	–	–	–	–	–	–
EY-284	Enterococcus faecium	Resistant	tetM-tetL	Resistant	ermA	Resistant	cat	–	–	Resistant	optrA	–	–
EY-285	Enterococcus faecium	Resistant	tetM-tetL	Resistant	ermB	–	–	Resistant	–	Resistant	–	–	–
EY-286	Enterococcus faecium	Resistant	tetA	Resistant	ermB	–	–	Resistant	–	–	–	–	–
EY-287	Enterococcus faecium	Resistant	tetM-tetL	Resistant	ermA-ermB	–	–	Resistant	–	Resistant	–	–	–
EY-288	Enterococcus faecium	–	–	–	–	–	–	–	–	–	–	–	–
EY-289	Enterococcus faecium	Resistant	tetM-tetL	–	–	–	–	Resistant	–	–	–	–	–
EY-290	Enterococcus faecium	Resistant	tetB	–	–	–	–	–	–	–	–	–	–
EY-291	Enterococcus faecium	Resistant	tetM-tetL	–	–	–	–	Resistant	–	Resistant	–	–	–
EY-292	Enterococcus faecium	Resistant	tetM-tetL	Resistant	ermB	–	–	–	–	–	–	–	–
EY-293	Enterococcus faecium	–	–	–	–	–	–	–	–	–	–	–	–
EY-294	Enterococcus faecium	–	–	–	–	–	–	–	–	–	–	–	–
EY-295	Enterococcus faecium	–	–	–	–	–	–	Resistant	–	–	–	–	–
EY-296	Enterococcus faecium	Resistant	tetA-tetM	–	–	–	–	–	–	–	–	–	–
EY-297	Enterococcus faecium	–	–	–	–	–	–	Resistant	–	–	–	–	–
EY-298	Enterococcus faecium	Resistant	tetM-tetL	–	–	–	–	–	–	–	–	–	–
EY-299	Enterococcus faecium	Resistant	tetA-tetM-tetL	–	–	–	–	Resistant	–	–	–	–	–
EY-300	Enterococcus faecium	Resistant	tetM-tetL	Resistant	ermA	–	–	Resistant	–	–	–	–	–
EY-301	Enterococcus faecium	Resistant	tetM-tetL	Resistant	ermB	Resistant	cat	Resistant	–	–	–	–	–
EY-302	Enterococcus faecium	Resistant	tetM-tetL	–	–	–	–	Resistant	–	–	–	–	–
EY-303	Enterococcus faecium	Resistant	tetM-tetL	Resistant	ermB	Resistant	–	Resistant	–	Resistant	optrA	–	–
EY-304	Enterococcus faecium	Resistant	tetM-tetL	Resistant	ermA-ermB	Resistant	–	Resistant	–	Resistant	optrA-poxtA	–	–
EY-305	Enterococcus hirae	–	–	–	–	–	–	–	–	–	–	–	–
EY-306	Enterococcus hirae	–	–	–	–	–	–	–	–	–	–	–	–
EY-307	Enterococcus hirae	–	–	–	–	–	–	–	–	–	–	–	–
EY-308	Enterococcus hirae	–	–	–	–	–	–	Resistant	–	–	–	–	–
EY-309	Enterococcus hirae	–	–	–	–	–	–	–	–	–	–	–	–
EY-310	Enterococcus hirae	–	–	–	–	–	–	Resistant	–	–	–	–	–
EY-311	Enterococcus hirae	–	–	–	–	–	–	Resistant	–	–	–	–	–
EY-312	Enterococcus hirae	Resistant	tetM-tetL	Resistant	ermB	–	–	Resistant	–	–	–	–	–
EY-313	Enterococcus hirae	–	–	–	–	–	–	–	–	–	–	–	–
EY-314	Enterococcus hirae	Resistant	tetM-tetL	–	–	–	–	–	–	–	–	–	–
EY-315	Enterococcus hirae	Resistant	tetM	Resistant	ermB	–	–	–	–	–	–	–	–
EY-316	Enterococcus hirae	Resistant	tetM-tetL	Resistant	ermB	–	–	Resistant	–	–	–	–	–
EY-317	Enterococcus hirae	–	–	–	–	–	–	–	–	–	–	–	–
EY-318	Enterococcus hirae	–	–	–	–	–	–	–	–	–	–	–	–
EY-319	Enterococcus hirae	Resistant	tetM	Resistant	ermA-ermB	–	–	–	–	–	–	–	–
EY-320	Enterococcus hirae	–	–	–	–	–	–	Resistant	–	–	–	–	–
EY-321	Enterococcus hirae	–	–	–	–	–	–	–	–	–	–	–	–
EY-322	Enterococcus hirae	–	–	–	–	–	–	Resistant	–	–	–	–	–
EY-323	Enterococcus hirae	–	–	–	–	–	–	–	–	–	–	–	–
EY-324	Enterococcus hirae	Resistant	tetM-tetL	–	–	–	–	–	–	–	–	–	–
EY-325	Enterococcus hirae	–	–	–	–	–	–	–	–	–	–	–	–
EY-326	Enterococcus hirae	Resistant	tetM-tetL	–	–	–	–	–	–	–	–	–	–
EY-327	Enterococcus hirae	–	–	–	–	–	–	–	–	–	–	–	–
EY-328	Enterococcus hirae	–	–	–	–	–	–	–	–	–	–	–	–
EY-329	Enterococcus hirae	–	–	–	–	–	–	–	–	–	–	–	–
EY-330	Enterococcus hirae	–	–	–	–	–	–	–	–	–	–	–	–
EY-331	Enterococcus hirae	Resistant	tetM	–	–	–	–	–	–	–	–	–	–
EY-332	Enterococcus hirae	–	–	–	–	–	–	–	–	–	–	–	–
EY-333	Enterococcus hirae	Resistant	tetM-tetL	Resistant	ermB	–	–	–	–	–	–	–	–
EY-334	Enterococcus hirae	–	–	–	–	–	–	–	–	–	–	–	–
EY-335	Enterococcus hirae	–	–	–	–	–	–	–	–	–	–	–	–
EY-336	Enterococcus hirae	–	–	–	–	–	–	–	–	–	–	–	–
EY-337	Enterococcus hirae	–	–	–	–	–	–	–	–	–	–	–	–
EY-338	Enterococcus hirae	–	–	–	–	–	–	–	–	–	–	–	–
EY-339	Enterococcus hirae	–	–	–	–	–	–	–	–	Resistant	–	–	–
EY-340	Enterococcus hirae	–	–	–	–	–	–	–	–	–	–	–	–
EY-341	Enterococcus hirae	–	–	–	–	–	–	–	–	–	–	–	–
EY-342	Enterococcus mundtii	–	–	–	–	–	–	–	–	–	–	–	–
EY-343	Enterococcus mundtii	–	–	–	–	–	–	–	–	–	–	–	–
EY-344	Enterococcus mundtii	–	–	–	–	–	–	–	–	–	–	–	–
EY-345	Enterococcus mundtii	–	–	–	–	–	–	–	–	–	–	–	–
EY-346	Enterococcus mundtii	–	–	–	–	–	–	–	–	–	–	–	–
EY-347	Enterococcus mundtii	–	–	–	–	–	–	–	–	–	–	–	–
EY-348	Enterococcus mundtii	Resistant	tetM-tetL	–	–	–	–	–	–	–	–	–	–
EY-349	Enterococcus mundtii	–	–	–	–	–	–	–	–	–	–	–	–
EY-350	Enterococcus mundtii	–	–	–	–	–	–	–	–	–	–	–	–
EY-351	Enterococcus mundtii	–	–	–	–	–	–	–	–	–	–	–	–
EY-352	Enterococcus mundtii	–	–	–	–	–	–	–	–	–	–	–	–
EY-353	Enterococcus mundtii	–	–	–	–	–	–	–	–	–	–	–	–
EY-354	Enterococcus mundtii	–	–	–	–	–	–	–	–	–	–	–	–
EY-355	Enterococcus mundtii	–	–	–	–	–	–	–	–	–	–	–	–
EY-356	Enterococcus mundtii	–	–	–	–	–	–	–	–	–	–	–	–
EY-357	Enterococcus mundtii	–	–	–	–	–	–	–	–	–	–	–	–
EY-358	Enterococcus mundtii	–	–	–	–	–	–	–	–	–	–	–	–
EY-359	Enterococcus mundtii	–	–	–	–	–	–	–	–	–	–	–	–
EY-360	Enterococcus mundtii	–	–	–	–	–	–	–	–	–	–	–	–
EY-361	Enterococcus mundtii	–	–	–	–	–	–	–	–	–	–	–	–
EY-362	Enterococcus mundtii	–	–	–	–	–	–	–	–	–	–	–	–
EY-363	Enterococcus mundtii	–	–	–	–	–	–	–	–	–	–	–	–
EY-364	Enterococcus mundtii	–	–	–	–	–	–	–	–	–	–	–	–
EY-365	Enterococcus mundtii	–	–	–	–	–	–	–	–	–	–	–	–
EY-366	Enterococcus mundtii	–	–	–	–	–	–	–	–	–	–	–	–
EY-367	Enterococcus mundtii	–	–	–	–	–	–	–	–	–	–	–	–
EY-368	Enterococcus mundtii	–	–	–	–	–	–	–	–	–	–	–	–
EY-369	Enterococcus mundtii	Resistant	tetM-tetL	–	–	–	–	–	–	–	–	–	–
EY-370	Enterococcus mundtii	–	–	–	–	–	–	–	–	–	–	–	–
EY-371	Enterococcus durans	–	–	–	–	–	–	–	–	–	–	–	–
EY-372	Enterococcus durans	–	–	–	–	–	–	–	–	–	–	–	–
EY-373	Enterococcus durans	Resistant	tetB	–	–	–	–	–	–	–	–	–	–
EY-374	Enterococcus durans	Resistant	tetM-tetL	–	–	–	–	–	–	–	–	–	–
EY-375	Enterococcus durans	–	–	–	–	–	–	–	–	–	–	–	–
EY-376	Enterococcus durans	–	–	–	–	–	–	–	–	–	–	–	–
EY-377	Enterococcus casseliflavus	–	–	–	–	–	–	–	–	–	–	–	–
EY-378	Enterococcus casseliflavus	–	–	–	–	–	–	–	–	–	–	–	–
EY-379	Enterococcus casseliflavus	–	–	–	–	–	–	–	–	–	–	–	–
EY-380	Enterococcus gallinarum	Resistant	tetA	Resistant	ermB	–	–	–	–	–	–	–	–
EY-381	Enterococcus avium	Resistant	tetA-tetM-tetL	–	–	–	–	–	–	–	–	–	–
