# Supplementary material for: Antimicrobial Resistance, Virulence Genes, and Biofilm Formation Capacity Among Enterococcus species From Yaks in Aba Tibetan Autonomous Prefecture, China
Source: Front Microbiol. 2020 Jun 12;11:1250. doi: 10.3389/fmicb.2020.01250 (PMC7304059; doi:10.3389/fmicb.2020.01250)
Supplement: Supplementary file 1 [file Data_Sheet_1.zip › Table S5.XLSX]

## Sheet: Sheet1
Table S5 shows that genotypic patterns of the virulence factors and biofilms detected in the isolates.
Isolate Code	Enterococcus spp.	Biofilm formation	Genotypic patterns of virulence factors
EY-1	Enterococcus faecalis	2	cylA-gelE-agg-ace-ebpA-ebpC-efaA-hyl-srtA
EY-2	Enterococcus faecalis	2	cylA-gelE-agg-ace-ebpA-ebpC-efaA-hyl-srtA
EY-3	Enterococcus faecalis	1	gelE-agg-ace-ebpA-ebp-efaA-hyl-srtA
EY-4	Enterococcus faecalis	2	gelE-ace-ebpA-ebpC-efaA-srtA
EY-5	Enterococcus faecalis	2	gelE-agg-ace-ebpA-ebpB-ebpC-esp-efaA-srtA
EY-6	Enterococcus faecalis	0	cylA-gelE-agg-ace-ebpA-ebpC-esp-efaA-hyl
EY-7	Enterococcus faecalis	2	cylA-agg-ace-ebpA-ebpB-ebpC-esp-efaA-hyl-srtA
EY-8	Enterococcus faecalis	0	agg-ace-ebpA-ebpB-ebpC-efaA-hyl-srtA
EY-9	Enterococcus faecalis	2	agg-ace-ebpA-ebpC-esp-efaA-srtA
EY-10	Enterococcus faecalis	2	cylA-gelE-agg-ace-ebpA-esp-efaA-srtA
EY-11	Enterococcus faecalis	2	gelE-agg-ace-ebp-ebpC-esp-efaA-srtA
EY-12	Enterococcus faecalis	2	cylA-gelE-ace-ebpC-efaA-hyl-srtA
EY-13	Enterococcus faecalis	1	cylA-gelE-ace-ebpA-ebpB-ebpC-esp-efaA-hyl-srtA
EY-14	Enterococcus faecalis	3	cylA-gelE-agg-ace-ebpA-ebpB-ebpC-esp-efaA-hyl-srtA
EY-15	Enterococcus faecalis	1	gelE-agg-ace-ebpA-efaA-srtA
EY-16	Enterococcus faecalis	1	cylA-gelE-agg-ace-ebpA-efaA-srtA
EY-17	Enterococcus faecalis	2	agg-ace-ebpA-ebpC-efaA-hyl-srtA
EY-18	Enterococcus faecalis	1	cylA-gelE-agg-ace-ebpA-ebpB-ebpC-efaA-hyl-srtA
EY-19	Enterococcus faecalis	1	cylA-gelE-agg-ace-ebpA-ebpB-ebpC-esp-hyl-srtA
EY-20	Enterococcus faecalis	2	gelE-agg-ace-ebpA-ebpC-esp-efaA-hyl-srtA
EY-21	Enterococcus faecalis	2	cyl-agg-ace-ebpA-ebpC-efaA-srtA
EY-22	Enterococcus faecalis	1	cylA-gelE-agg-ace-ebpC-efaA-hyl-srtA
EY-23	Enterococcus faecalis	2	gelE-ace-ebpA-ebpC-efaA-hyl-srtA
EY-24	Enterococcus faecalis	2	agg-ace-ebpA-ebpC-efaA-hyl-srtA
EY-25	Enterococcus faecalis	1	agg-ace-ebpA-esp-efaA-hyl-srtA
EY-26	Enterococcus faecalis	2	gelE-agg-ace-ebpA-ebpC-esp-srtA
EY-27	Enterococcus faecalis	2	gelE-ace-ebpA-ebpC-esp-efaA-srtA
EY-28	Enterococcus faecalis	1	gelE-ebpA-ebpC-efaA-srtA
EY-29	Enterococcus faecalis	1	cylA-gelE-agg-ace-ebpC-esp-efaA-srtA
EY-30	Enterococcus faecalis	1	cylA-gelE-ace-ebpA-ebpB-ebpC-efaA-hyl-srtA
EY-31	Enterococcus faecalis	2	ace-ebpA-ebpB-ebpC-efaA-hyl-srtA
EY-32	Enterococcus faecalis	0	gelE-agg-ace-ebpC-esp-efaA-hyl-srtA
EY-33	Enterococcus faecalis	2	cylA-gelE-agg-ace-ebpA-ebpB-ebpC-efaA-hyl-srtA
EY-34	Enterococcus faecalis	3	cylA-gelE-agg-ace-ebpA-efaA-hyl-srtA
EY-35	Enterococcus faecalis	2	gelE-agg-ace-ebpA-efaA-srtA
EY-36	Enterococcus faecalis	3	gelE-agg-ace-ebpA-ebpC-efaA-hyl-srtA
EY-37	Enterococcus faecalis	2	gelE-agg-ace-ebpA-efaA-srtA
EY-38	Enterococcus faecalis	2	cylA-gelE-ace-ebpA-esp-efaA-hyl-srtA
EY-39	Enterococcus faecalis	1	cylA-gelE-agg-ace-ebpA-ebpB-esp-efaA-hyl-srtA
EY-40	Enterococcus faecalis	2	cylA-gelE-agg-ace-ebpA-ebpB-esp-hyl-srtA
EY-41	Enterococcus faecalis	3	cylA-gelE-ace-ebpA-ebpC-esp-efaA-hyl-srtA
EY-42	Enterococcus faecalis	2	agg-ace-ebpA-ebpC-efaA-hyl-srtA
EY-43	Enterococcus faecalis	3	cylA-gelE-agg-ace-ebpB-ebpC-efaA-hyl-srtA
EY-44	Enterococcus faecalis	2	gelE-agg-ace-ebpA-ebpC-esp-efaA-hyl-srtA
EY-45	Enterococcus faecalis	2	gelE-agg-ace-ebpC-esp-efaA-srtA
EY-46	Enterococcus faecalis	0	cylA-agg-ace-ebpA-ebpC-efaA-hyl
EY-47	Enterococcus faecalis	2	cylA-gelE-agg-ace-ebpA-ebpB-ebpC-esp-efaA-hyl-srtA
EY-48	Enterococcus faecalis	2	cylA-gelE-agg-ace-ebpC-esp-efaA-hyl-srtA
EY-49	Enterococcus faecalis	1	ace-ebpC-efaA-hyl-srtA
EY-50	Enterococcus faecalis	2	gelE-agg-ace-ebpA-ebpB-ebpC-esp-efaA-hyl-srtA
EY-51	Enterococcus faecalis	2	cylA-gelE-agg-ace-ebpB-efaA-hyl-srtA
EY-52	Enterococcus faecalis	0	cylA-gelE-agg-ace-ebpB-ebpC-hyl-srtA
EY-53	Enterococcus faecalis	3	cylA-gelE-agg-ace-ebpA-ebpC-efaA-srtA
EY-54	Enterococcus faecalis	2	gelE-agg-ace-ebpC-efaA-srtA
EY-55	Enterococcus faecalis	2	gelE-agg-ace-ebpA-ebpC-esp-efaA-hyl-srtA
EY-56	Enterococcus faecalis	1	gelE-agg-ace-ebpA-ebpC-esp-efaA-srtA
EY-57	Enterococcus faecalis	2	gelE-agg-ace-ebpA-esp-efaA-hyl-srtA
EY-58	Enterococcus faecalis	2	agg-ace-ebpC-esp-efaA-srtA
EY-59	Enterococcus faecalis	1	gelE-agg-ace-ebpA-ebpC-esp-efaA-hyl-srtA
EY-60	Enterococcus faecalis	0	gelE-agg-ebpB-esp-hyl-srtA
EY-61	Enterococcus faecalis	2	cylA-gelE-ace-ebpA-esp-efaA-srtA
EY-62	Enterococcus faecalis	0	cylA-gelE-ebpA-ebpC-efaA-srtA
EY-63	Enterococcus faecalis	2	cylA-agg-ace-ebpA-ebpC-esp-efaA
EY-64	Enterococcus faecalis	2	gelE-agg-ace-ebpA-ebpC-efaA-hyl-srtA
EY-65	Enterococcus faecalis	0	gelE-agg-ace-ebpA-ebpB-ebpC-esp-efaA-hyl-srtA
EY-66	Enterococcus faecalis	2	gelE-agg-ace-ebpB-ebpC-efaA-srtA
EY-67	Enterococcus faecalis	2	gelE-agg-ace-ebpA-ebpC-esp-efaA-hyl-srtA
EY-68	Enterococcus faecalis	1	cylA-gelE-agg-ace-ebpB-ebpC-esp-efaA-hyl-srtA
EY-69	Enterococcus faecalis	2	cylA-gelE-agg-ace-ebpA-ebpB-esp-efaA-hyl-srtA
EY-70	Enterococcus faecalis	0	cylA-gelE-agg-ace-ebpB-ebpC-efaA-hyl-srtA
EY-71	Enterococcus faecalis	2	gelE-ace-ebpA-ebpC-efaA
EY-72	Enterococcus faecalis	2	gelE-agg-ace-ebpA-ebpC-efaA-hyl-srtA
EY-73	Enterococcus faecalis	1	gelE-agg-ace-ebpC-efaA-hyl-srtA
EY-74	Enterococcus faecalis	2	agg-ace-ebpA-ebpC-esp-efaA-hyl-srtA
EY-75	Enterococcus faecalis	2	agg-ace-ebpA-ebpC-efaA-hyl-srtA
EY-76	Enterococcus faecalis	1	cylA-gelE-agg-ace-ebpC-esp-efaA-srtA
EY-77	Enterococcus faecalis	1	cylA-gelE-agg-ace-ebpC-esp-efaA-srtA
EY-78	Enterococcus faecalis	1	agg-ace-ebpC-efaA-hyl-srtA
EY-79	Enterococcus faecalis	2	agg-ace-ebpA-ebpC-efaA-srtA
EY-80	Enterococcus faecalis	3	cylA-gelE-agg-ace-ebpA-ebpC-efaA-hyl-srtA
EY-81	Enterococcus faecalis	1	gelE-ace-ebpC-esp-efaA-hyl-srtA
EY-82	Enterococcus faecalis	2	gelE-agg-ace-ebpA-ebpB-efaA-hyl-srtA
EY-83	Enterococcus faecalis	0	cylA-gelE-agg-ace-ebpB-esp-efaA-hyl-srtA
EY-84	Enterococcus faecalis	0	gelE-agg-ace-ebpA-ebpB-ebpC-esp-efaA-hyl-srtA
EY-85	Enterococcus faecalis	1	cylA-gelE-agg-ace-ebpB-ebpC-esp-efaA-srtA
EY-86	Enterococcus faecalis	1	cylA-gelE-agg-ace-ebpA-ebpB-efaA-hyl-srtA
EY-87	Enterococcus faecalis	2	gelE-agg-ace-ebpA-ebpC-efaA-srtA
EY-88	Enterococcus faecalis	1	gelE-agg-ace-ebpA-ebpC-efaA-srtA
EY-89	Enterococcus faecalis	3	gelE-ace-ebpA-ebpC-esp-efaA-hyl-srtA
EY-90	Enterococcus faecalis	2	gelE-agg-ace-ebpA-ebpC-esp-efaA-hyl-srtA
EY-91	Enterococcus faecalis	2	gelE-agg-ace-ebpA-ebpC-efaA-srtA
EY-92	Enterococcus faecalis	3	cylA-gelE-ace-ebpA-efaA-hyl-srtA
EY-93	Enterococcus faecalis	1	gelE-ace-ebpB-ebpC-efaA-hyl-srtA
EY-94	Enterococcus faecalis	1	cylA-gelE-agg-ace-ebpA-ebpC-esp-efaA-hyl-srtA
EY-95	Enterococcus faecalis	2	gelE-agg-ace-ebpA-ebpB-ebpC-esp-efaA-hyl-srtA
EY-96	Enterococcus faecalis	1	gelE-ace-ebpA-ebpC-efaA
EY-97	Enterococcus faecalis	2	gelE-agg-ace-ebpB-ebpC-esp-efaA-hyl-srtA
EY-98	Enterococcus faecalis	2	cylA-agg-ace-ebpA-ebpB-esp-efaA-srtA
EY-99	Enterococcus faecalis	2	cylA-ace-ebpA-ebpB-ebpC-efaA-srtA
EY-100	Enterococcus faecalis	3	cylA-ace-ebpC-esp-efaA-srtA
EY-101	Enterococcus faecalis	0	cylA-gelE-ace-esp-efaA-hyl-srtA
EY-102	Enterococcus faecalis	0	cylA-gelE-agg-ace-ebpA-ebpC-efaA-hyl-srtA
EY-103	Enterococcus faecalis	1	gelE-agg-ace-ebpA-ebpB-esp-efaA-hyl
EY-104	Enterococcus faecalis	2	cylA-gelE-agg-ace-ebpA-ebpB-ebpC-esp-efaA-hyl-srtA
EY-105	Enterococcus faecalis	1	gelE-agg-ace-ebpA-ebpC-efaA-hyl-srtA
EY-106	Enterococcus faecalis	2	ace-ebpA-ebpC-efaA-srtA
EY-107	Enterococcus faecalis	2	gelE-agg-ace-ebpB-ebpC-efaA-srtA
EY-108	Enterococcus faecalis	0	gelE-ace-ebpA-ebpB-efaA-srtA
EY-109	Enterococcus faecalis	0	agg-ace-ebpC-esp-efaA-hyl
EY-110	Enterococcus faecalis	1	cylA-ace-ebpA-ebpC-esp-efaA-hyl-srtA
EY-111	Enterococcus faecalis	3	cylA-gelE-agg-ace-ebpA-ebpB-ebpC-esp-efaA-hyl-srtA
EY-112	Enterococcus faecalis	2	cylA-agg-ace-ebpA-efaA-srtA
EY-113	Enterococcus faecalis	2	gelE-agg-ace-ebpA-ebpC-esp-efaA-hyl-srtA
EY-114	Enterococcus faecalis	1	gelE-ace-ebpA-ebpC-efaA-hyl-srtA
EY-115	Enterococcus faecalis	1	cylA-agg-ace-ebpB-ebpC-efaA-srtA
EY-116	Enterococcus faecalis	2	gelE-agg-ace-ebpC-esp-efaA-srtA
EY-117	Enterococcus faecalis	2	cylA-agg-ace-ebpA-ebpB-ebpC-esp-hyl-srtA
EY-118	Enterococcus faecalis	2	cylA-gelE-ace-ebpA-ebpB-esp-efaA-hyl-srtA
EY-119	Enterococcus faecalis	2	cylA-gelE-agg-ace-efaA-hyl-srtA
EY-120	Enterococcus faecalis	0	cylA-gelE-ace-ebpC-esp-efaA-hyl
EY-121	Enterococcus faecalis	0	gelE-agg-ace-ebpB-efaA
EY-122	Enterococcus faecalis	1	ace-ebpA-ebpB-ebpC-efaA-hyl-srtA
EY-123	Enterococcus faecalis	3	gelE-ace-ebpA-ebpB-efaA-srtA
EY-124	Enterococcus faecalis	0	cylA-gelE-ace-ebpA-esp-efaA-hyl-srtA
EY-125	Enterococcus faecalis	2	gelE-ace-ebpC-efaA-srtA
EY-126	Enterococcus faecalis	2	cylA-agg-ace-ebpA-ebpC-efaA-hyl-srtA
EY-127	Enterococcus faecalis	2	cylA-agg-ace-ebpC-esp-efaA-hyl-srtA
EY-128	Enterococcus faecalis	2	cylA-gelE-agg-ace-ebpB-ebpC-esp-efaA-hyl-srtA
EY-129	Enterococcus faecalis	1	gelE-ace-ebpA-ebpB-efaA-hyl-srtA
EY-130	Enterococcus faecalis	3	cylA-gelE-agg-ace-ebpA-ebpC-efaA-srtA
EY-131	Enterococcus faecalis	0	cylA-gelE-ace-ebpA-ebpB-efaA-hyl-srtA
EY-132	Enterococcus faecalis	0	cylA-gelE-ace-ebpA-efaA-srtA
EY-133	Enterococcus faecalis	1	gelE-agg-ace-ebpA-ebpC-efaA-srtA
EY-134	Enterococcus faecalis	2	cylA-gelE-agg-ace-ebpA-ebpB-ebpC-esp-efaA-hyl-srtA
EY-135	Enterococcus faecalis	1	agg-ace-ebpA-ebpB-ebpC-efaA-srtA
EY-136	Enterococcus faecalis	1	gelE-agg-ace-ebpB-ebpC-esp-hyl-srtA
EY-137	Enterococcus faecalis	2	ace-ebpA-ebpC-esp-efaA-srtA
EY-138	Enterococcus faecalis	2	cylA-gelE-agg-ace-ebpA-ebpB-ebpC-esp-efaA-hyl-srtA
EY-139	Enterococcus faecalis	3	cylA-agg-ace-ebpA-ebpB-ebpC-esp-efaA-srtA
EY-140	Enterococcus faecalis	3	gelE-agg-ace-ebpC-efaA-hyl-srtA
EY-141	Enterococcus faecalis	1	cylA-agg-ace-ebpA-ebpC-esp-efaA-hyl-srtA
EY-142	Enterococcus faecalis	1	cylA-gelE-agg-ace-ebpC-efaA-hyl-srtA
EY-143	Enterococcus faecalis	0	gelE-ace-ebpA-ebpC
EY-144	Enterococcus faecalis	2	gelE-agg-ace-ebpA-ebpC-esp-efaA-srtA
EY-145	Enterococcus faecalis	2	agg-ace-ebpA-ebpB-ebpC-esp-efaA-srtA
EY-146	Enterococcus faecalis	2	cylA-agg-ace-ebpB-esp-efaA-hyl-srtA
EY-147	Enterococcus faecalis	2	ace-ebpA-ebpB-ebpC-hyl-srtA
EY-148	Enterococcus faecalis	2	gelE-agg-ace-ebpA-ebpC-efaA-hyl-srtA
EY-149	Enterococcus faecalis	1	cylA-gelE-agg-ace-ebpA-ebpB-ebpC-esp-efaA-hyl-srtA
EY-150	Enterococcus faecalis	1	gelE-ace-ebpA-ebpB-ebpC-esp-efaA-hyl-srtA
EY-151	Enterococcus faecalis	1	gelE-agg-ace-ebpA-ebpC-esp-efaA-srtA
EY-152	Enterococcus faecalis	1	gelE-agg-ace-ebpB-efaA-srtA
EY-153	Enterococcus faecalis	2	cylA-gelE-ace-ebpB-esp-efaA-srtA
EY-154	Enterococcus faecalis	2	cylA-gelE-agg-ace-ebpA-ebpC-esp-efaA-hyl-srtA
EY-155	Enterococcus faecalis	3	gelE-agg-ace-ebpA-ebpB-ebpC-efaA-srtA
EY-156	Enterococcus faecalis	2	cylA-gelE-agg-ace-ebpA-ebpB-ebpC-efaA-hyl-srtA
EY-157	Enterococcus faecalis	0	gelE-agg-ebpA-ebpC-esp-efaA-srtA
EY-158	Enterococcus faecalis	2	ace-ebpA-ebpC-esp-efaA-srtA
EY-159	Enterococcus faecalis	2	cylA-gelE-ace-ebpC-esp-efaA-hyl-srtA
EY-160	Enterococcus faecalis	2	gelE-ace-ebpB-ebpC-esp-efaA-hyl-srtA
EY-161	Enterococcus faecium	1	agg-ace-esp-eaA
EY-162	Enterococcus faecium	1	efaA
EY-163	Enterococcus faecium	2	ebpC-esp-efaA-hyl
EY-164	Enterococcus faecium	1	ace-efaA
EY-165	Enterococcus faecium	1	agg-ace-efaA-srtA
EY-166	Enterococcus faecium	1	ace-ebpA-ebpC-efaA-hyl
EY-167	Enterococcus faecium	2	gelE-ace-esp-efaA-hyl
EY-168	Enterococcus faecium	3	ace-esp
EY-169	Enterococcus faecium	2	ace-efaA
EY-170	Enterococcus faecium	2	gelE-ace-ebpC-efaA
EY-171	Enterococcus faecium	0	ebpC-esp-efaA-hyl
EY-172	Enterococcus faecium	0	agg-efaA
EY-173	Enterococcus faecium	0	efaA
EY-174	Enterococcus faecium	1	ebpA-efaA-hyl
EY-175	Enterococcus faecium	2	ace-esp-efaA-hyl
EY-176	Enterococcus faecium	2	gelE-ace-efaA-hyl
EY-177	Enterococcus faecium	2	ace-esp-efa-srtA
EY-178	Enterococcus faecium	1	agg-ebpC-efaA
EY-179	Enterococcus faecium	1	agg-ace-ebpA-efaA
EY-180	Enterococcus faecium	0	efaA
EY-181	Enterococcus faecium	0	agg-esp-efaA-hyl
EY-182	Enterococcus faecium	0	efaA
EY-183	Enterococcus faecium	0	gelE-ebpC-efaA-hyl
EY-184	Enterococcus faecium	0	efaA-srtA
EY-185	Enterococcus faecium	3	agg-ace
EY-186	Enterococcus faecium	1	ace-esp-efaA
EY-187	Enterococcus faecium	1	gelE-ace-ebpA-ebpC-efaA-srtA
EY-188	Enterococcus faecium	2	efaA
EY-189	Enterococcus faecium	1	agg-ace-efaA-hyl
EY-190	Enterococcus faecium	3	ace-esp-efaA
EY-191	Enterococcus faecium	0	agg-ebpA-ebpC-efaA
EY-192	Enterococcus faecium	0	efaA
EY-193	Enterococcus faecium	0	gelE-ebpA-efaA
EY-194	Enterococcus faecium	0	ace-efaA
EY-195	Enterococcus faecium	0	agg-esp-efaA
EY-196	Enterococcus faecium	1	ace-ebpC-efaA
EY-197	Enterococcus faecium	0	gelE-ebpA-efaA-hyl
EY-198	Enterococcus faecium	0	esp-efaA-hyl
EY-199	Enterococcus faecium	1	agg-ace-efaA
EY-200	Enterococcus faecium	2	gelE-ace
EY-201	Enterococcus faecium	0	ebpA-efaA
EY-202	Enterococcus faecium	0	agg-esp-efaA
EY-203	Enterococcus faecium	3	agg-ace-ebpC-esp-efaA
EY-204	Enterococcus faecium	1	gelE-agg-ace-efaA
EY-205	Enterococcus faecium	1	agg-ace-efaA-hyl
EY-206	Enterococcus faecium	0	agg
EY-207	Enterococcus faecium	0	gelE-agg-ebpA-efaA
EY-208	Enterococcus faecium	2	agg-ace-esp-efaA-hyl-srtA
EY-209	Enterococcus faecium	2	agg-ace-efaA
EY-210	Enterococcus faecium	2	agg-ace-efaA
EY-211	Enterococcus faecium	1	agg-ace-efaA
EY-212	Enterococcus faecium	2	agg-ace-ebpC-efaA
EY-213	Enterococcus faecium	0	ebpA-ebpC-esp-efaA
EY-214	Enterococcus faecium	0	efaA-hyl
EY-215	Enterococcus faecium	0	efaA
EY-216	Enterococcus faecium	3	gelE-agg-ace-efaA
EY-217	Enterococcus faecium	3	ace
EY-218	Enterococcus faecium	1	agg-ace-ebpC-efaA
EY-219	Enterococcus faecium	0	agg-efaA-hyl
EY-220	Enterococcus faecium	2	ace-ebpA-esp-efaA-hyl-srtA
EY-221	Enterococcus faecium	0	efaA
EY-222	Enterococcus faecium	0	agg-efaA-srtA
EY-223	Enterococcus faecium	0	efaA
EY-224	Enterococcus faecium	1	ebpA-ebpC-esp-efaA
EY-225	Enterococcus faecium	1	agg-ace-efaA
EY-226	Enterococcus faecium	2	agg-acm-ebpC-esp-efaA
EY-227	Enterococcus faecium	0	gelE-efaA-hyl
EY-228	Enterococcus faecium	0	agg-ace-efaA-srtA
EY-229	Enterococcus faecium	1	agg-ace-efaA-hyl
EY-230	Enterococcus faecium	1	gelE-ace-efaA
EY-231	Enterococcus faecium	1	ace-ebpA-ebpC-efaA-srtA
EY-232	Enterococcus faecium	0	agg-ebpA-ebpC-efaA-hyl-srtA
EY-233	Enterococcus faecium	0	efaA-hyl-srtA
EY-234	Enterococcus faecium	1	ace-efaA
EY-235	Enterococcus faecium	1	agg-ace-srtA
EY-236	Enterococcus faecium	1	esp-efaA
EY-237	Enterococcus faecium	2	ace-ebpC-efaA
EY-238	Enterococcus faecium	2	agg-ace-efaA-srtA
EY-239	Enterococcus faecium	0	gelE-agg-esp-efaA-srtA
EY-240	Enterococcus faecium	3	ace-ebpA-ebpC-efaA
EY-241	Enterococcus faecium	1	ace-efaA
EY-242	Enterococcus faecium	2	efaA
EY-243	Enterococcus faecium	2	ebpA-ebpC-efaA
EY-244	Enterococcus faecium	0	gelE-agg-ebpA-ebpC-efaA-srtA
EY-245	Enterococcus faecium	0	efaA-srtA
EY-246	Enterococcus faecium	0	gelE-efaA-hyl
EY-247	Enterococcus faecium	1	ace-ebpA-efaA
EY-248	Enterococcus faecium	0	efaA-hyl
EY-249	Enterococcus faecium	0	efaA
EY-250	Enterococcus faecium	0	efaA
EY-251	Enterococcus faecium	1	esp-efaA
EY-252	Enterococcus faecium	0	gelE-efaA-hyl
EY-253	Enterococcus faecium	0	ace-ebpC-efaA-srtA
EY-254	Enterococcus faecium	2	gelE-agg-ace-ebpC-esp-efaA
EY-255	Enterococcus faecium	1	agg-ace-hyl
EY-256	Enterococcus faecium	1	gelE-ace-efaA-srtA
EY-257	Enterococcus faecium	0	ebpA-efaA-srtA
EY-258	Enterococcus faecium	2	ace-efaA-hyl
EY-259	Enterococcus faecium	2	ace-esp-efaA-hyl
EY-260	Enterococcus faecium	3	ace-ebpC-esp-efaA
EY-261	Enterococcus faecium	0	ebpA-ebpC-esp-efaA
EY-262	Enterococcus faecium	0	gelE-agg-efaA
EY-263	Enterococcus faecium	1	ace-efaA-hyl
EY-264	Enterococcus faecium	0	efaA-srtA
EY-265	Enterococcus faecium	2	ace-efaA-hyl-srtA
EY-266	Enterococcus faecium	3	gelE-ace-efaA
EY-267	Enterococcus faecium	3	ace-ebpC-efaA
EY-268	Enterococcus faecium	0	agg-ebpA-ebpC-efaA
EY-269	Enterococcus faecium	0	gelE-esp-efaA-srtA
EY-270	Enterococcus faecium	0	efaA
EY-271	Enterococcus faecium	1	efaA-hyl
EY-272	Enterococcus faecium	1	agg-ace-ebpC-efaA
EY-273	Enterococcus faecium	0	ace-efaA-srtA
EY-274	Enterococcus faecium	0	efaA
EY-275	Enterococcus faecium	0	gelE-esp-efaA-hyl
EY-276	Enterococcus faecium	0	ace-efaA-srtA
EY-277	Enterococcus faecium	1	ace-ebpC-esp-efaA-hyl
EY-278	Enterococcus faecium	1	agg-ace-efaA
EY-279	Enterococcus faecium	1	ace-efaA
EY-280	Enterococcus faecium	0	ebpA-ebpC-esp-efaA-hyl
EY-281	Enterococcus faecium	0	gelE-ebpA-ebpC-efaA-hyl
EY-282	Enterococcus faecium	0	agg-efaA-hyl
EY-283	Enterococcus faecium	0	ace-efaA
EY-284	Enterococcus faecium	1	ace-efaA
EY-285	Enterococcus faecium	0	gelE-efaA
EY-286	Enterococcus faecium	0	efaA-srtA
EY-287	Enterococcus faecium	3	ace-efaA
EY-288	Enterococcus faecium	0	efaA-hyl-srtA
EY-289	Enterococcus faecium	2	ace-ebpC-esp-efaA
EY-290	Enterococcus faecium	0	ebpA-ebpC-esp-efaA
EY-291	Enterococcus faecium	1	gelE-ace-efaA-srtA
EY-292	Enterococcus faecium	1	gelE-ace-efaA
EY-293	Enterococcus faecium	1	ace-efaA-hyl
EY-294	Enterococcus faecium	3	ace-efaA-srtA
EY-295	Enterococcus faecium	2	gelE-ace-ebpA-ebpC-efaA-hyl
EY-296	Enterococcus faecium	0	ebpA-efaA
EY-297	Enterococcus faecium	0	efaA
EY-298	Enterococcus faecium	0	gelE-esp-efaA
EY-299	Enterococcus faecium	1	ace-efaA-srtA
EY-300	Enterococcus faecium	1	ace-ebpC-efaA-srtA
EY-301	Enterococcus faecium	0	efaA
EY-302	Enterococcus faecium	2	ace-efaA
EY-303	Enterococcus faecium	1	efaA
EY-304	Enterococcus faecium	0	ebpA-efaA
EY-305	Enterococcus hirae	2	ace-ebpA-ebpC-srtA
EY-306	Enterococcus hirae	1	ace-ebpC
EY-307	Enterococcus hirae	1	–
EY-308	Enterococcus hirae	1	ace-ebpA
EY-309	Enterococcus hirae	1	gelE-efaA-srtA
EY-310	Enterococcus hirae	1	gelE
EY-311	Enterococcus hirae	2	ebpC-efaA-srtA
EY-312	Enterococcus hirae	0	ace-ebpC-esp-srtA
EY-313	Enterococcus hirae	0	–
EY-314	Enterococcus hirae	0	ace
EY-315	Enterococcus hirae	0	gelE-ebpA-esp
EY-316	Enterococcus hirae	1	esp
EY-317	Enterococcus hirae	3	ace-ebpA-ebpC-srtA
EY-318	Enterococcus hirae	1	efaA
EY-319	Enterococcus hirae	0	gelE-ebpC-efaA
EY-320	Enterococcus hirae	0	ebpC-efaA
EY-321	Enterococcus hirae	0	–
EY-322	Enterococcus hirae	2	ebpC-esp
EY-323	Enterococcus hirae	2	ebpA-ebpC-esp
EY-324	Enterococcus hirae	1	gelE-srtA
EY-325	Enterococcus hirae	1	ace-efaA
EY-326	Enterococcus hirae	1	ebpA
EY-327	Enterococcus hirae	1	esp
EY-328	Enterococcus hirae	0	efaA
EY-329	Enterococcus hirae	0	srtA
EY-330	Enterococcus hirae	0	gelE
EY-331	Enterococcus hirae	0	efaA
EY-332	Enterococcus hirae	0	esp
EY-333	Enterococcus hirae	2	ace-ebpA-esp
EY-334	Enterococcus hirae	1	gelE-efaA
EY-335	Enterococcus hirae	1	ebpC
EY-336	Enterococcus hirae	1	ebpC-efaA
EY-337	Enterococcus hirae	0	gelE-ace-srtA
EY-338	Enterococcus hirae	2	ebpA-ebpC-srtA
EY-339	Enterococcus hirae	0	–
EY-340	Enterococcus hirae	3	ace-ebpA-esp-srtA
EY-341	Enterococcus hirae	0	–
EY-342	Enterococcus mundtii	1	–
EY-343	Enterococcus mundtii	1	–
EY-344	Enterococcus mundtii	0	–
EY-345	Enterococcus mundtii	0	–
EY-346	Enterococcus mundtii	0	–
EY-347	Enterococcus mundtii	0	–
EY-348	Enterococcus mundtii	0	–
EY-349	Enterococcus mundtii	0	–
EY-350	Enterococcus mundtii	0	efaA
EY-351	Enterococcus mundtii	0	–
EY-352	Enterococcus mundtii	1	–
EY-353	Enterococcus mundtii	1	–
EY-354	Enterococcus mundtii	0	–
EY-355	Enterococcus mundtii	1	–
EY-356	Enterococcus mundtii	0	–
EY-357	Enterococcus mundtii	0	–
EY-358	Enterococcus mundtii	0	–
EY-359	Enterococcus mundtii	0	–
EY-360	Enterococcus mundtii	0	–
EY-361	Enterococcus mundtii	1	efaA
EY-362	Enterococcus mundtii	0	–
EY-363	Enterococcus mundtii	0	efaA-hyl
EY-364	Enterococcus mundtii	1	–
EY-365	Enterococcus mundtii	0	–
EY-366	Enterococcus mundtii	0	–
EY-367	Enterococcus mundtii	1	ace-hyl
EY-368	Enterococcus mundtii	0	–
EY-369	Enterococcus mundtii	0	hyl
EY-370	Enterococcus mundtii	1	–
EY-371	Enterococcus durans	2	agg-esp
EY-372	Enterococcus durans	0	agg
EY-373	Enterococcus durans	2	agg-ace-esp
EY-374	Enterococcus durans	1	agg
EY-375	Enterococcus durans	1	–
EY-376	Enterococcus durans	0	hyl
EY-377	Enterococcus casseliflavus	3	ace-ebpA-ebpC-esp
EY-378	Enterococcus casseliflavus	0	agg
EY-379	Enterococcus casseliflavus	1	agg-ebpC
EY-380	Enterococcus gallinarum	3	ace-esp
EY-381	Enterococcus avium	0	–
